# Supplementary material for: Response of Juvenile Saccharina japonica to the Combined Stressors of Elevated pCO2 and Excess Copper
Source: Plants (Basel). 2023 Mar 2;12(5):1140. doi: 10.3390/plants12051140 (PMC10005686; doi:10.3390/plants12051140)
Supplement: Supplementary file 1 [file plants-12-01140-s001.zip]

Archive with 1 entries (1 files):
- plants-2171931-supplementary.pdf
